# Supplementary material for: Mendelian randomization study of maternal coffee consumption and its influence on birthweight, stillbirth, miscarriage, gestational age and pre-term birth
Source: Int J Epidemiol. 2022 Jun 9;52(1):165–77. doi: 10.1093/ije/dyac121 (PMC9908064; doi:10.1093/ije/dyac121)
Supplement: dyac121_Supplementary_Data [file dyac121_supplementary_data.zip]

Archive with 3 entries (2 files):
- dyac121_Supplementary_Data/
- dyac121_Supplementary_Data/ije-2021-11-1719-File005.docx
- dyac121_Supplementary_Data/ije-2021-11-1719-File006.xlsx
