# Supplementary material for: Mendelian randomization study of maternal coffee consumption and its influence on birthweight, stillbirth, miscarriage, gestational age and pre-term birth
Source: Int J Epidemiol. 2022 Jun 9;52(1):165–77. doi: 10.1093/ije/dyac121 (PMC9908064; doi:10.1093/ije/dyac121)
Supplement: dyac121_Supplementary_Data [file dyac121_supplementary_data.zip › dyac121_Supplementary_Data/ije-2021-11-1719-File006.xlsx]

## Sheet: ST1
Table S1: Summary of the analyses conducted for the effect of coffee consumption on various pregnancy outcomes
	Two sample Mendelian randomization		Individual level Mendelian randomization (GRS analysis)				Traditional Observational analysis
			UKBB		ALSPAC		ALSPAC
	Sample size	Source	Full analysis	Mother-offspring pairs	Full analysis	Mother-offspring pairs	Sample size
Coffee consumption	91,462	Coffee and Caffeine Genetics Consortium	194,196	-	-	-	6,845
Birthweight	297,356 reporting their own birthweight and 210,248 reporting the birthweight of their first offspring	EGG consortium and UKBB meta-analysis	173,259 total and 155,242 when adjusted for age at birth	2,965	4,510	3,714	4,302
Miscarriage	49,996 cases and 174,109 controls	Laisk et al.	78,681	-	-	-	-
Stillbirth	60,453	Neale lab	78,867		-	-	-
Gestational age	43,568	23andMe cohort	-	-	2,989	2,456	4,231
Preterm birth	43,568	23andMe cohort	-	-	2,989	2,456	4,231
UKBB: UK Biobank, ALSPAC: Avon Longitudinal Study of Parents and Children; GRS: Genetic Risk Score; EGG: Early Growth Genetics

## Sheet: ST2
Table S2: Effect of SNPs on coffee consumption (cups per day) in GWAS meta-analysis from Coffee and Caffeine Genetics Consortium
											Included in analysis
SNP	Candidate gene at the locus	Chromosome	Position	Effect	SE	Effect allele	Other allele	EAF	p-value	Phenoscanner	8 SNP	6 SNP	3 SNP
rs1260326	GCKR	2	27730940	0.04	0.01	C	T	0.59	1.06 ×10−07	rs1260326 was associated with alcohol intake frequency, type 2 diabetes, fasting glucose levels, triglycerides levels, cardiovascular disease risk factors, and chronic kidney disease	X
rs1481012	ABCG2	4	89039082	0.06	0.01	A	G	0.89	1.13 ×10−06		X	X	X
rs4410790	AHR	7	17284577	0.14	0.01	C	T	0.63	1.48 ×10−57		X	X	X
rs7800944	MLXIPL	7	73035857	0.05	0.01	C	T	0.28	7.82 ×10−09		X	X
rs17685	POR	7	75616105	0.07	0.01	A	G	0.29	9.06 ×10−14		X	X
rs6265	BDNF	11	27679916	0.05	0.01	C	T	0.81	3.40 ×10−07	rs6265 was associated with body mass index and smoking behaviour.	X
rs2472297	CYP1A2	15	75027880	0.15	0.01	T	C	0.24	6.45 ×10−47		X	X
rs9902453	EFCAB5	17	28349095	0.04	0.01	G	A	0.46	2.26 ×10−06		X	X	X
*Eight loci met the Coffee and Caffeine Genetics Consortium's criteria for genome-wide significance in a trans-ethnic meta-analysis of all discovery and replication studies (presented here).
Effect coefficients and SE, representing cups/day per effect allele, and corresponding P-values from stage 1 fixed-effects meta-analysis of the European participants are included in this table and further analysis.
The meta-analysis was performed on build 36.
SE: Standard Error, EAF: Effect Allele Frequency

## Sheet: ST3
Table S3: Coffee consumption SNPs associated with smoking behaviour and alcohol intake frequency in the general female population in the UK Biobank.
	Alcohol intake			Smoking behaviour
	Estimate	SE	P-value	Estimate	SE	P-value
rs1481012	-0.0048	0.0033	0.156	0.0116	0.0077	0.133
rs4410790	-0.0047	0.0022	0.0328	-0.0006	0.005	0.9
rs7800944	0.0026	0.0023	0.272	0.019	0.0054	3.83x10-4
rs17685	-0.008	0.0024	6.57x10-4	0.0002	0.0054	0.968
rs2472297	-0.0045	0.0024	0.0621	0.0169	0.0055	0.00203
rs9902453	0.0008	0.0021	0.717	-0.0088	0.0049	0.07
rs1260326	-0.0022	0.0022	0.304	0.0489	0.005	<5.08x10-23
rs6265	0.0107	0.0027	7.30x10-5	0.006	0.0062	0.336
SNP: Single Nucleotide Polymorphism; SE: Standard Error
Individuals who reported their smoking behavior were coded as 0 if they never smoked, 1 if they previously smoked and 2 if they were current smokers.
Individuals who reported that they drink alcohol daily were coded as ‘5’, those who drink 3 to 4 times a week were coded as ‘4’ and those who drink 1 to 2 times a week as ‘3’. If the individuals reported drinking only 1 to 3 times a month then they were assigned ‘2’ and ‘1’ if they reported drinking only on special occasions. The variable were coded as ‘0’ if the women reported they never drank a…
Effect estimate is given in the above mentioned units per allele.

## Sheet: ST4
Table S4: Effect of coffee consumption SNPs on Birthweight, Stillbirth and Miscarriages, Gestational Age and Preterm Birth
	Birthweight						Stillbirths						Miscarriages						Gestational Age						Preterm Birth
SNP	Effect	SE	Effect allele	Other allele	EAF	p-value	Effect	SE	Effect allele	Other allele	EAF	p-value	Effect	SE	Effect allele	Other allele	EAF	p-value	Effect	SE	Effect allele	Other allele	EAF	p-value	Effect	SE	Effect allele	Other allele	EAF	p-value
rs1260326	-0.0109	0.0043	T	C	0.3948	0.01155	0.00267	0.00179	C	T	0.604	0.136	0.015	0.0076	T	C	0.3884	0.04712	-0.00417	0.017049	T	C	-	0.807	0.0266	0.026	T	C	-	0.307
rs1481012	-0.0057	0.0067	A	G	0.8868	0.3938	0.00102	0.00277	G	A	0.114	0.713	-0.003	0.0118	A	G	0.8875	0.7972	0.0196	0.0268646	G	A	-	0.466	-0.0418	0.0415	G	A	-	0.311589
rs4410790	-0.0054	0.0044	T	C	0.3675	0.2195	0.00198	0.00182	C	T	0.633	0.277	0.006	0.0077	T	C	0.3671	0.435	0.0133	0.017329	T	C	-	0.441	0.00948	0.0264	T	C	-	0.72
rs7800944	-0.0019	0.0047	T	C	0.7145	0.6785	-0.00117	0.00194	C	T	0.288	0.548	-0.0125	0.0081	T	C	0.7161	0.1227	0.00901	0.018736	T	C	-	0.631	-0.0627	0.0283	T	C	-	0.0271
rs17685	-0.0044	0.0047	A	G	0.2812	0.3535	0.000375	0.00196	A	G	0.279	0.848	0.0071	0.0082	A	G	0.2808	0.3871	-0.00968	0.018676	G	A	-	0.604	0.0154	0.0286	G	A	-	0.589
rs6265	0.0135	0.0054	T	C	0.1896	0.01205	0.000183	0.00224	T	C	0.186	0.935	-0.0142	0.0095	T	C	0.1865	0.1336	0.0071	0.0215879	T	C	-	0.742	-0.0114	0.033	T	C	-	0.73
rs2472297	0.0156	0.0048	T	C	0.2641	0.001143	-0.00122	0.00198	T	C	0.265	0.537	-0.0187	0.0086	T	C	0.2645	0.02911	0.0397	0.0198542	T	C	-	0.0453	-0.042	0.0305	T	C	-	0.167
rs9902453	-0.0004	0.0042	A	G	0.5498	0.9192	-0.00374	0.00176	A	G	0.552	0.0338	0.0033	0.0073	A	G	0.5471	0.6563	-0.0355	0.0168	G	A	-	0.0348	0.039	0.0256	G	A	-	0.129
SE: Standard Error, EAF: Effect Allele Frequency
Birthweight is reported as a z-score, Stillbirths as number of stillbirths, Miscarriages as odds ratio, Gestational Age in weeks and Preterm Birth as odds ratio.

## Sheet: ST5
Table S5: Sensitivity analysis for Mendelian Randomization analysis
		Birthweight			Stillbirths			Miscarriages			Gestational Age			Preterm Birth
N SNPs	Method	Estimate	SE	P-value	Estimate	SE	P-value	Estimate	SE	P-value	Estimate	SE	P-value	Estimate	SE	P-value
8 SNPs	Inverse variance weighted	0.0467509	0.0332878	0.160186	0.00642668	0.00867278	0.458683	-0.0483827	0.0462965	0.295994	0.0164634	0.0939984	0.860966	-0.0466485	0.153002	0.760451
	Weighted median	0.0529677	0.0257795	0.0399131	0.00216809	0.0106437	0.83859	-0.0477554	0.045471	0.293609	0.056908	0.108712	0.600644	-0.171012	0.14889	0.25073
	Simple mode	0.0156801	0.0538858	0.779494	-0.00645552	0.0155217	0.689936	-0.061478	0.0821197	0.478469	-0.0626745	0.184144	0.743575	-0.140635	0.225001	0.551766
	Weighted mode	0.0599324	0.0266609	0.0593772	0.00172867	0.00962186	0.862509	-0.076227	0.0447329	0.132149	0.0135169	0.114485	0.909331	-0.165983	0.133333	0.253238
	MR-Egger	0.0907761	0.0696088	0.239995	-0.0124008	0.0167422	0.486846	-0.110358	0.0967476	0.297481	0.244461	0.175047	0.212027	-0.43125	0.28069	0.175352
6 SNPs	Inverse variance weighted	0.0498058	0.0247684	0.0443397	0.00470554	0.00928964	0.61248	-0.0485819	0.0413198	0.239692	0.0188427	0.114066	0.868794	-0.0340175	0.178294	0.848687
	Weighted median	0.053199	0.0269972	0.0487769	0.00426464	0.0100906	0.672562	-0.0478188	0.0441411	0.278669	0.0633374	0.112167	0.572296	-0.171294	0.141312	0.225447
	Simple mode	0.0321682	0.0503265	0.550829	-0.00866849	0.0144804	0.575502	-0.0698338	0.0774107	0.408346	-0.0834136	0.182054	0.666047	-0.134344	0.213446	0.556718
	Weighted mode	0.0611971	0.0292203	0.0904009	0.00211141	0.0112098	0.858005	-0.0766287	0.0436349	0.139416	0.036588	0.126178	0.783479	-0.166005	0.146988	0.309989
	MR-Egger	0.113688	0.0478234	0.0762182	-0.00984324	0.0209527	0.662976	-0.155724	0.0790708	0.120249	0.333618	0.211121	0.189208	-0.669676	0.265956	0.0654968
3 SNPs	Inverse variance weighted	0.0273287	0.0290706	0.347175	0.0179642	0.016164	0.266409	-0.0464149	0.0508685	0.361532	-0.169391	0.149808	0.258173	0.0591764	0.226485	0.793875
	Weighted median	0.0341561	0.0302816	0.259341	0.0138261	0.0129601	0.286055	-0.0439718	0.0532711	0.409125	-0.125941	0.115976	0.277514	0.0379294	0.180982	0.833999
	Simple mode	0.0242375	0.055399	0.704455	0.000254853	0.0222787	0.991911	-0.0463557	0.0838863	0.63605	-0.225611	0.272711	0.495068	0.827667	0.616337	0.311418
	Weighted mode	0.0372729	0.0318103	0.361999	0.0130212	0.0129169	0.419555	-0.0431749	0.0517497	0.491889	-0.105069	0.11569	0.459639	-0.0644499	0.180966	0.755793
	MR-Egger	0.0627654	0.0592949	0.481904	-0.00942338	0.0347222	0.831289	-0.0284711	0.103533	0.829155	0.201228	0.235052	0.549257	-0.506969	0.358335	0.391704
Nominal significant results are shown in bold.N: Number, SNPs: Single Nucleotide Polymorphisms, SE: Standard Error, MR: Mendelinan Randomization
Birthweight is reported as a z-score, Stillbirths as number of stillbirths, Miscarriages as odds ratio, Gestational Age in weeks and Preterm Birth as odds ratio.
Effect estimate is reported in the above mentioned units per cup of coffee consumed per day.

## Sheet: ST6
Table S6: Directional pleiotropy and heterogeneity test for Mendelian Randomization analysis
		Directional Pleiotropy analysis				Heterogeneity analysis
		Egger intercept	SE	P-value	Method	Q	DF	P-value
Birthweight	8 SNPs	-0.00440497	0.00605114	0.494056	Inverse variance weighted	19.0088	6	0.00414886
					MR Egger	20.6876	7	0.00426107
	6 SNPs	-0.0069968	0.00464409	0.206384	Inverse variance weighted	4.88215	4	0.299604
					MR Egger	7.6526	5	0.17645
	3 SNPs	-0.00386985	0.00564367	0.617352	Inverse variance weighted	0.8851	1	0.346809
					MR Egger	1.35528	2	0.507814
Stillbirths	8 SNPs	0.00188977	0.0014604	0.243237	Inverse variance weighted	6.41315	6	0.378534
					MR Egger	8.20289	7	0.315044
	6 SNPs	0.0015979	0.00204141	0.477523	Inverse variance weighted	5.45615	4	0.243611
					MR Egger	6.29188	5	0.278845
	3 SNPs	0.00300092	0.00331996	0.532105	Inverse variance weighted	1.98516	1	0.158848
					MR Egger	3.60712	2	0.164712
Miscarriage	8 SNPs	0.00616152	0.00835787	0.488808	Inverse variance weighted	11.7909	6	0.0668006
					MR Egger	12.8589	7	0.0756226
	6 SNPs	0.0116477	0.00761434	0.200828	Inverse variance weighted	4.31761	4	0.364725
					MR Egger	6.8434	5	0.232549
	3 SNPs	-0.00195736	0.00983647	0.874953	Inverse variance weighted	0.00401554	1	0.949473
					MR Egger	0.0436124	2	0.97843
Gestational Age	8 SNPs	-0.0226737	0.0151281	0.184588	Inverse variance weighted	10.208	7	0.17709
					MR Egger	7.42729	6	0.283131
	6 SNPs	-0.034304	0.0204009	0.167959	Inverse variance weighted	10.03	5	0.0743898
					MR Egger	5.87628	4	0.20858
	3 SNPs	-0.0407192	0.0225374	0.32182	Inverse variance weighted	3.40795	2	0.181959
					MR Egger	0.143633	1	0.704695
Preterm Birth	8 SNPs	0.0381933	0.0242191	0.165871	Inverse variance weighted	11.5715	7	0.115559
					MR Egger	8.18074	6	0.225158
	6 SNPs	0.0691805	0.0256556	0.0542904	Inverse variance weighted	10.4828	5	0.0626542
					MR Egger	3.2117	4	0.523043
	3 SNPs	0.0622985	0.0344091	0.321256	Inverse variance weighted	3.34997	2	0.187311
					MR Egger	0.0719732	1	0.788485
Nominal significant results are shown in bold. N: Number, SNPs: Single Nucleotide Polymorphisms, SE: Standard Error, MR: Mendelinan Randomization, DF: Degrees of Freedom

## Sheet: ST7
Table S7: Cohort demographics for the UKBB and ALSPAC women
UKBB
	all women	women reporting offspring birthweight	women reporting miscarriages	women reporting stillbirths
Total number of individuals	194,196	155,242	78,681	78,867
Mean (SD) birthweight (grams)	-	3,225 (471.74)	-
Mean (SD) number of miscarriages	-	-	0.95 (1.07)	-
Mean (SD) number of stillbirths	-	-	-	0.089 (0.35)
Mean (SD) (cups of coffee per day)	1.91 (2.00) (N=193,948)	1.91 (1.99)	1.90 (2.03)	1.90 (2.03)
Smoking behavior (%)
Never	57.8	58.86	52.63	52.62
Former	33.14	32.39	35.54	35.55
Current	9.06	8.4	11.5	11.5
Frequency of alcohol consumption (%)
Daily	16.5	16.2	17.53	17.53
1 to 2 times / week	26.73	26.99	25.86	25.87
3 to 4 times / week	21.46	21.47	21.42	21.41
Monthly	13.1	13.14	13.02	13.03
Rarely	14.26	14.24	14.28	14.27
Never	7.95	7.91	7.85	7.84
ALSPAC
	All mothers	Mothers reporting coffee intake at week 32 of gestation and offspring birth	Mother-offspring pairs reporting maternal coffee intake at week 32 of gestation and gestatopmal age/preterm bith	Genotyped mothers reporting coffee intake at week 32 of gestation	Genotyped mother reporting offspring birthweight	Genotyped mother-offspring pairs reporting offspring birthweight	Genotyped mother reporting gestational age/preterm birth	Genotyped mother-offspring pairs reporting gestational age/preterm birth
Total number of individuals	7929	4302	4231	6845	4510	3714	2989	2456
Mean (SD) offspirng birthweight (grams)	3455 (432.66)	3465(428.99)	-	-	3460 (428.77)	3469 (430.60)	-	-
Mean (SD) gestational age	39.17 (2.12)	-	39.26 (1.95)	-	-	-	39.31 (1.96)	39.35 (1.91)
Preterm birth (%)	9.06	-	8.13	-	-	-	7.06	6.6
Mean (SD) (cups of coffee per day)	1.24 (1.67)	1.17 (1.59)	1.23 (1.71)	1.24 (1.69)	-	-	-	-
Smoking in the first trimester (%)	22.12	19.56	21.66	20.98	16.95	16.07	18.62	17.94
Drinking alcohol at week 32 of gestation (%)	35.05	37.08	33.34	35.06	37.05	37.63	37.26	36.44
Only unrelated women were included.
Values are given as average and standard deviation unless otherwise specified. SD: Standard Deviation.

## Sheet: ST8
Table S8: Results of the GRS analysis of coffee consumption and the number of cups of coffee consumed per day in all female individuals from the UKBB
	unweighted GRS			weighted GRS
	Estimate	SE	P-value	Estimate	SE	P-value
8 SNPs	0.0583	0.0026	2.01x10-114	0.8679	0.0293	1.83x10-192
6 SNPs	0.0702	0.003	4.49x10-124	0.8942	0.0303	5.49x10-191
3 SNPs	0.0669	0.0042	2.03x10-5	0.9349	0.0441	1.66x10-99
Coffee consumption was measured in cups of coffee per day.
The GRS was scored according to the increaser allele at each SNP
GRS: Genetic risk score, SE: Standard Error, SNP: Single Nucleotide Polymophism

## Sheet: ST9
Table S9: Results of chi-square tests for the association between the genetic risk scores (GRSs) of coffee intake and the maternal alcohol drinking and smoking during pregnancy in the ALSPAC.
Contigency table showing the number of mothers grouped by their drinker status* by the quartile of weighted and unweighted GRS of coffee intake.					P_chi-square
Weighted GRS-8 SNPs	Q1	Q2	Q3	Q4	0.5795
Non-drinkers	694	690	746	695
Drinkers	348	380	401	394
Weighted GRS-6 SNPs	Q1	Q2	Q3	Q4	0.9628
Non-drinkers	705	706	706	708
Drinkers	372	387	376	388
Weighted GRS-3 SNPs	Q1	Q2	Q3	Q4	0.7907
Non-drinkers	553	792	722	759
Drinkers	292	439	402	392
Unweighted GRS-8 SNPs	Q1	Q2	Q3	Q4	0.1592
Non-drinkers	365	1017	637	806
Drinkers	173	526	347	477
Unweighted GRS-6 SNPs	Q1	Q2	Q3	Q4	0.389
Non-drinkers	622	645	703	855
Drinkers	302	366	386	469
Unweighted GRS-3 SNPs	Q1	Q2	Q3	Q4	0.4373
Non-drinkers	188	563	952	1123
Drinkers	83	302	531	609
*Non-drinkers were defined as mothers who did not drink any types of alcohol (i.e., 0 unit of alcohol intake) at week 32 of pregnancy; the remaining were defined as drinkers.
Contigency table showing the number of mothers grouped by their smoker status* by the quartile of weighted and unweighted GRS of coffee intake.					P_chi-square
Weighted GRS-8 SNPs	Q1	Q2	Q3	Q4	0.6944
Non-smokers	1406	1398	1453	1441
Smokers	387	393	407	433
Weighted GRS-6 SNPs	Q1	Q2	Q3	Q4	0.5433
Non-smokers	1396	1380	1441	1481
Smokers	384	404	390	442
Weighted GRS-3 SNPs	Q1	Q2	Q3	Q4	0.7821
Non-smokers	1131	1577	1488	1506
Smokers	331	462	412	415
Unweighted GRS-8 SNPs	Q1	Q2	Q3	Q4	0.5741
Non-smokers	743	2037	1225	1693
Smokers	207	552	360	501
Unweighted GRS-6 SNPs	Q1	Q2	Q3	Q4	0.8366
Non-smokers	1231	1322	1418	1727
Smokers	338	371	419	492
Unweighted GRS-3 SNPs	Q1	Q2	Q3	Q4	0.4071
Non-smokers	356	1143	1899	2304
Smokers	95	324	574	627
*Non-smokers were defined as mothers who did not smoke any types of tobacoo in the first trimester of pregnancy; the remaining were defined as smokers.

## Sheet: ST10
Table S10: Coffee GRS analysis of mother-offspring pairs for birth weight, gestational age and preterm birth in ALSPAC without adjusting for offspring sex.
		Unweighted GRS			Weighted GRS
		Estimate	SE	P-value	Estimate	SE	P-value
Birthweight, maternal GRS (N=4510)	8 SNPs	-0.0531	3.5302	0.988	-12.568	39.866	0.7526
	6 SNPs	0.8678	4.0901	0.832	-8.97	41.475	0.8288
	3 SNPs	0.3855	5.8864	0.9478	-27.672	61.301	0.6517
Birthweight, maternal GRS, adjusting for offspring genetics (N=3714)	8 SNPs	-3.963	4.577	0.3866	-44.8241	51.6553	0.3856
	6 SNPs	-2.684	5.314	0.6136	-37.6421	53.7636	0.4839
	3 SNPs	-1.229	7.63	0.8721	-39.4686	78.6201	0.6157
Gestational age, maternal GRS (N=2,989)	8 SNPs	0.01388	0.019605	0.479	0.201027	0.221701	0.365
	6 SNPs	0.009731	0.022806	0.67	0.164773	0.231512	0.477
	3 SNPs	-0.005626	0.03295	0.864	-0.114509	0.343008	0.739
Gestational age, maternal GRS, adjusting for offspring genetics (N=2,456)	8 SNPs	0.006243	0.024749	0.801	0.017526	0.281494	0.95
	6 SNPs	0.002566	0.028826	0.929	0.012301	0.294013	0.967
	3 SNPs	-0.026167	0.041586	0.529	-0.369338	0.431358	0.392
Preterm birth, maternal GRS (N=2,989)*	8 SNPs	-0.02085	0.03909	0.5937	-0.51137	0.44492	0.25042
	6 SNPs	-0.005534	0.0455	0.9032	-0.44567	0.46466	0.33748
	3 SNPs	0.03144	0.06595	0.633549	0.04601	0.68542	0.946481
Preterm birth, maternal GRS, adjusting for offspring genetics (N=2,456)*	8 SNPs	0.005581	0.052256	0.9149	0.13512	0.59606	0.8207
	6 SNPs	-0.004828	0.060842	0.93675	0.04667	0.62421	0.9404
	3 SNPs	0.04808	0.08778	0.58389	1.08547	0.92214	0.23915
Birthweight reported in grams. Gestational age reported in weeks. Both maternal and offspring coffee GRS were coded by counting the number of coffee consumption increasing alleles. For the weighted GRS, each SNP was weighted by the effect size of the SNP. All analyses were adjusted for maternal age.
*The effect estimates for preterm birth are the log transformed odd ratios.
SE: Standard Error; GRS: Genetic Risk Score; Single Nucleotide Polymorphism.

[truncated: 1 more sheets: ST11]
